# Supplementary material for: Mycobacterium tuberculosis Controls Phagosomal Acidification by Targeting CISH-Mediated Signaling
Source: Cell Rep. 2017 Sep 26;20(13):3188–98. doi: 10.1016/j.celrep.2017.08.101 (PMC5637157; doi:10.1016/j.celrep.2017.08.101)
Supplement: Table S1. Potential CISH Targets for Ubiquitination — Samples from two donors (D1 and D2) silenced for CISH (siCISH D1, siCISH D2) or scrambled (scra D1, scra D2). [file mmc2.xlsx]

## Sheet: Table S1
Table S1-Potential CISH targets for ubiquitination
			Total number of peptide				Total number of spectra				Total number of peptide (Mean D1 and D2)			Total number of spectra (Mean D1 and D2)			difference peptide		difference spectra
Protein name	Protein accession numbers	Protein molecular weight (Da)	siCISH D1	siCISH D2	scra D1	scra D2	siCISH D1	siCISH D2	scra D1	scra D2	Mean siCISH	Mean scra	Ratio	Mean siCISH	Mean scra	Ratio	scra D1 -SiCISH D1	scra D2-siCISH D2	scra D1 -siCISH D1	scra D2-siCISH D2
Myb-binding protein 1A	sp|Q9BQG0|MBB1A_HUMAN	148858	0	1	10	15	0	1	13	24	1	12.5	0.08	1	18.5	0.0540541	10	14	13	23
RRP12-like protein	sp|Q5JTH9|RRP12_HUMAN	143705	1	2	9	16	1	3	11	23	1.5	12.5	0.12	2	17	0.117647	8	14	10	20
E3 ubiquitin-protein ligase RNF213	sp|Q63HN8|RN213_HUMAN	591407	1	2	11	12	1	2	12	13	1.5	11.5	0.130435	1.5	12.5	0.12	10	10	11	11
Translational activator GCN1	sp|Q92616|GCN1L_HUMAN	292764	0	1	7	6	0	1	8	7	1	6.5	0.153846	1	7.5	0.133333	7	5	8	6
Splicing factor 3B subunit 3	sp|Q15393|SF3B3_HUMAN	135579	0	1	6	5	0	1	6	6	1	5.5	0.181818	1	6	0.166667	6	4	6	5
Nucleolar protein 56	sp|O00567|NOP56_HUMAN	66052	1	1	5	6	1	1	6	7	1	5.5	0.181818	1	6.5	0.153846	4	5	5	6
V-type proton ATPase catalytic subunit A	sp|P38606|VATA_HUMAN	68305.5	5	7	9	11	7	8	14	16	6	10	0.6	7.5	15	0.5	4	4	7	8
Extended synaptotagmin-1	sp|Q9BSJ8|ESYT1_HUMAN	122859	3	3	17	11	4	4	30	20	3	14	0.214286	4	25	0.16	14	8	26	16
Platelet-activating factor acetylhydrolase IB subunit alpha	sp|P43034|LIS1_HUMAN	46637.4	1	1	4	5	1	1	4	5	1	4.5	0.222222	1	4.5	0.222222	3	4	3	4
Putative ATP-dependent RNA helicase DHX30	sp|Q7L2E3|DHX30_HUMAN	133942	0	1	4	5	0	1	4	5	1	4.5	0.222222	1	4.5	0.222222	4	4	4	4
Eukaryotic translation initiation factor 3 subunit A	sp|Q14152|EIF3A_HUMAN	166575	1	3	7	11	1	3	9	15	2	9	0.222222	2	12	0.166667	6	8	8	12
Nuclear mitotic apparatus protein 1	sp|Q14980|NUMA1_HUMAN	238260	1	2	6	7	1	2	7	8	1.5	6.5	0.230769	1.5	7.5	0.2	5	5	6	6
AP-3 complex subunit delta-1	sp|O14617|AP3D1_HUMAN	130162	1	5	10	15	1	5	11	16	3	12.5	0.24	3	13.5	0.222222	9	10	10	11
Integrin alpha-X	sp|P20702|ITAX_HUMAN	127830	2	3	10	10	3	3	15	11	2.5	10	0.25	3	13	0.230769	8	7	12	8
DNA-directed RNA polymerase II subunit RPB2	sp|P30876|RPB2_HUMAN	133901	0	1	4	4	0	1	4	5	1	4	0.25	1	4.5	0.222222	4	3	4	4
Nesprin-3	sp|Q6ZMZ3|SYNE3_HUMAN	112219	0	1	3	5	0	1	4	5	1	4	0.25	1	4.5	0.222222	3	4	4	4
Integrin beta-1	sp|P05556|ITB1_HUMAN	88415.1	0	1	4	4	0	1	6	4	1	4	0.25	1	5	0.2	4	3	6	3
Microtubule-actin cross-linking factor 1, isoforms 1/2/3/5	sp|Q9UPN3|MACF1_HUMAN	838314	3	8	12	31	3	8	12	35	5.5	21.5	0.255814	5.5	23.5	0.234043	9	23	9	27
Unconventional myosin-IXb	sp|Q13459|MYO9B_HUMAN	243406	1	3	4	11	1	3	7	14	2	7.5	0.266667	2	10.5	0.190476	3	8	6	11
3-ketoacyl-CoA thiolase, mitochondrial	sp|P42765|THIM_HUMAN	41924.2	2	1	6	5	3	1	8	5	1.5	5.5	0.272727	2	6.5	0.307692	4	4	5	4
Aminopeptidase N	sp|P15144|AMPN_HUMAN	109542	6	5	17	23	7	6	23	32	5.5	20	0.275	6.5	27.5	0.236364	11	18	16	26
Nicastrin	sp|Q92542|NICA_HUMAN	78411.9	1	2	5	5	1	2	6	7	1.5	5	0.3	1.5	6.5	0.230769	4	3	5	5
Structural maintenance of chromosomes protein 1A	sp|Q14683|SMC1A_HUMAN	143238	1	3	6	7	1	3	6	7	2	6.5	0.307692	2	6.5	0.307692	5	4	5	4
Flotillin-2	sp|Q14254|FLOT2_HUMAN	47063.9	0	2	7	6	0	2	7	6	2	6.5	0.307692	2	6.5	0.307692	7	4	7	4
SWI/SNF-related matrix-associated actin-dependent regulator of chromatin subfamily A member 5	sp|O60264|SMCA5_HUMAN	121911	0	4	10	15	0	5	15	21	4	12.5	0.32	5	18	0.277778	10	11	15	16
Serine/threonine-protein kinase 10	sp|O94804|STK10_HUMAN	112138	1	3	6	6	1	4	6	7	2	6	0.333333	2.5	6.5	0.384615	5	3	5	3
Structural maintenance of chromosomes protein 3	sp|Q9UQE7|SMC3_HUMAN	141547	2	4	10	8	2	4	10	8	3	9	0.333333	3	9	0.333333	8	4	8	4
DNA topoisomerase 2-beta	sp|Q02880|TOP2B_HUMAN	183273	2	3	7	8	2	3	8	9	2.5	7.5	0.333333	2.5	8.5	0.294118	5	5	6	6
Hypoxia up-regulated protein 1	sp|Q9Y4L1|HYOU1_HUMAN	111337	4	7	19	13	4	7	24	17	5.5	16	0.34375	5.5	20.5	0.268293	15	6	20	10
Monoacylglycerol lipase ABHD12	sp|Q8N2K0|ABD12_HUMAN	45098.1	5	1	9	8	8	1	10	8	3	8.5	0.352941	4.5	9	0.5	4	7	2	7
Adipocyte plasma membrane-associated protein	sp|Q9HDC9|APMAP_HUMAN	46481.5	3	1	6	5	3	3	6	7	2	5.5	0.363636	3	6.5	0.461538	3	4	3	4
Endoplasmic reticulum metallopeptidase 1	sp|Q7Z2K6|ERMP1_HUMAN	100234	1	3	5	6	2	4	6	9	2	5.5	0.363636	3	7.5	0.4	4	3	4	5
U5 small nuclear ribonucleoprotein 200 kDa helicase	sp|O75643|U520_HUMAN	244514	0	2	4	7	0	2	4	8	2	5.5	0.363636	2	6	0.333333	4	5	4	6
DNA-dependent protein kinase catalytic subunit	sp|P78527|PRKDC_HUMAN	469096	4	12	18	24	4	16	22	30	8	21	0.380952	10	26	0.384615	14	12	18	14
Integrin alpha-M	sp|P11215|ITAM_HUMAN	127179	4	4	10	11	4	4	11	14	4	10.5	0.380952	4	12.5	0.32	6	7	7	10
T-complex protein 1 subunit alpha	sp|P17987|TCPA_HUMAN	60345.2	2	3	6	7	3	4	10	7	2.5	6.5	0.384615	3.5	8.5	0.411765	4	4	7	3
WD repeat-containing protein 1	sp|O75083|WDR1_HUMAN	66193.2	4	3	9	9	6	5	11	14	3.5	9	0.388889	5.5	12.5	0.44	5	6	5	9
Nodal modulator 2	sp|Q5JPE7|NOMO2_HUMAN	139441	4	10	21	15	4	11	21	16	7	18	0.388889	7.5	18.5	0.405405	17	5	17	5
Alpha-centractin	sp|P61163|ACTZ_HUMAN	42615.2	3	1	6	4	4	3	8	4	2	5	0.4	3.5	6	0.583333	3	3	4	1
Cytoplasmic dynein 1 heavy chain 1	sp|Q14204|DYHC1_HUMAN	532406	4	2	8	7	4	2	9	8	3	7.5	0.4	3	8.5	0.352941	4	5	5	6
Alkyldihydroxyacetonephosphate synthase, peroxisomal	sp|O00116|ADAS_HUMAN	72913.3	2	2	5	5	2	2	7	5	2	5	0.4	2	6	0.333333	3	3	5	3
116 kDa U5 small nuclear ribonucleoprotein component	sp|Q15029|U5S1_HUMAN	109438	4	4	12	8	4	4	18	8	4	10	0.4	4	13	0.307692	8	4	14	4
Nuclear pore complex protein Nup160	sp|Q12769|NU160_HUMAN	162125	0	2	5	5	0	2	7	6	2	5	0.4	2	6.5	0.307692	5	3	7	4
AP-2 complex subunit alpha-2	sp|O94973|AP2A2_HUMAN	103963	5	6	14	13	7	9	14	15	5.5	13.5	0.407407	8	14.5	0.551724	9	7	7	6
Plectin	sp|Q15149|PLEC_HUMAN	531784	30	61	96	113	41	94	148	210	45.5	104.5	0.435407	67.5	179	0.377095	66	52	107	116
Signal recognition particle receptor subunit alpha	sp|P08240|SRPR_HUMAN	69812.8	2	5	7	9	2	5	8	11	3.5	8	0.4375	3.5	9.5	0.368421	5	4	6	6
N-acetyltransferase 10	sp|Q9H0A0|NAT10_HUMAN	115734	4	3	9	7	4	3	12	8	3.5	8	0.4375	3.5	10	0.35	5	4	8	5
Aconitate hydratase, mitochondrial	sp|Q99798|ACON_HUMAN	85428	4	3	7	9	4	3	10	12	3.5	8	0.4375	3.5	11	0.318182	3	6	6	9
Constitutive coactivator of PPAR-gamma-like protein 1	sp|Q9NZB2|F120A_HUMAN	121889	4	10	15	16	4	14	19	21	7	15.5	0.451613	9	20	0.45	11	6	15	7
Antigen peptide transporter 1	sp|Q03518|TAP1_HUMAN	87219.4	5	1	8	5	8	1	14	5	3	6.5	0.461538	4.5	9.5	0.473684	3	4	6	4
Intercellular adhesion molecule 1	sp|P05362|ICAM1_HUMAN	57824.5	3	3	6	7	3	4	8	8	3	6.5	0.461538	3.5	8	0.4375	3	4	5	4
Leucine-rich PPR motif-containing protein, mitochondrial	sp|P42704|LPPRC_HUMAN	157912	14	21	37	38	15	23	45	45	17.5	37.5	0.466667	19	45	0.422222	23	17	30	22
Leucine--tRNA ligase, cytoplasmic	sp|Q9P2J5|SYLC_HUMAN	134471	3	6	7	12	3	6	8	13	4.5	9.5	0.473684	4.5	10.5	0.428571	4	6	5	7
Coatomer subunit alpha	sp|P53621|COPA_HUMAN	138349	11	20	31	34	15	36	49	54	15.5	32.5	0.476923	25.5	51.5	0.495146	20	14	34	18
Band 4.1-like protein 3	sp|Q9Y2J2|E41L3_HUMAN	120680	4	7	10	12	6	7	12	12	5.5	11	0.5	6.5	12	0.541667	6	5	6	5
DnaJ homolog subfamily C member 11	sp|Q9NVH1|DJC11_HUMAN	63279.2	3	5	8	8	3	6	8	10	4	8	0.5	4.5	9	0.5	5	3	5	4
E3 ubiquitin/ISG15 ligase TRIM25	sp|Q14258|TRI25_HUMAN	70973.2	2	0	5	3	2	0	5	3	2	4	0.5	2	4	0.5	3	3	3	3
Neuropathy target esterase	sp|Q8IY17|PLPL6_HUMAN	149997	4	4	9	7	4	4	11	7	4	8	0.5	4	9	0.444444	5	3	7	3
Cytoplasmic FMR1-interacting protein 1	sp|Q7L576|CYFP1_HUMAN	145187	10	11	18	23	12	19	31	40	10.5	20.5	0.512195	15.5	35.5	0.43662	8	12	19	21
ATP-dependent RNA helicase A	sp|Q08211|DHX9_HUMAN	140962	11	21	29	32	17	33	55	64	16	30.5	0.52459	25	59.5	0.420168	18	11	38	31
Cytochrome b-c1 complex subunit 1, mitochondrial	sp|P31930|QCR1_HUMAN	52645.9	5	4	9	8	6	6	15	12	4.5	8.5	0.529412	6	13.5	0.444444	4	4	9	6
Myoferlin	sp|Q9NZM1|MYOF_HUMAN	234716	16	13	26	28	19	17	34	38	14.5	27	0.537037	18	36	0.5	10	15	15	21
Isoleucine--tRNA ligase, cytoplasmic	sp|P41252|SYIC_HUMAN	144502	5	9	10	16	5	10	11	19	7	13	0.538462	7.5	15	0.5	5	7	6	9
Fatty acid synthase	sp|P49327|FAS_HUMAN	273427	8	11	14	21	8	11	18	24	9.5	17.5	0.542857	9.5	21	0.452381	6	10	10	13
Het+A12:A69eous nuclear ribonucleoprotein M	sp|P52272|HNRPM_HUMAN	77517.3	7	8	14	12	10	11	23	19	7.5	13	0.576923	10.5	21	0.5	7	4	13	8
Table S1: The potential CISH targets for ubiquitination was sorted as described in the material and Methods section / Proteomic analysis. Values were obtained in M. tuberculosis-infected siCISH or scramble (scra) hMф for two donors (Donor 1: D1 and Donor 2: D2).
